# Supplementary material for: Sitting Interruption Modalities during Prolonged Sitting Acutely Improve Postprandial Metabolome in a Crossover Pilot Trial among Postmenopausal Women
Source: Metabolites. 2024 Aug 30;14(9):478. doi: 10.3390/metabo14090478 (PMC11433994; doi:10.3390/metabo14090478)
Supplement: Supplementary file 1 [file metabolites-14-00478-s001.zip]

Archive with 1 entries (1 files):
- metabolites-3152713-supplementary.pdf
